# Supplementary material for: The influence of executive functions on eye-hand span and piano performance during sight-reading
Source: PLoS One. 2023 May 2;18(5):e0285043. doi: 10.1371/journal.pone.0285043 (PMC10153706; doi:10.1371/journal.pone.0285043)
Supplement: S1 Data — (XLSX) [file pone.0285043.s001.xlsx]

## Sheet: Data
0:Woman 1:Man	Age	Experience	Attention	Shifting	Reverse Stroop	Stroop	Auditory WM	Visual WM	EHS Task1	EHS Task2	Performance TASK1A	Performance TASK1B	Performance TASK1	Performance TASK2A	Performance TASK2B	Performance TASK2
0	24	21	39	40	0.0188679	0.0571429	10	21	0.8	0.5	50	46	48	50	48	49
1	21	20	57	60	0.142857	0.357143	11	20	1.2	1.6	35	32	33.5	29	21	25
0	19	15	46	51	0.0227273	0.246377	6	16	0.4	0	48	45	46.5	48	46	47
0	21	18	45	50	0.212766	0.1875	11	15	0.9	0.8	34	35	34.5	19	17	18
0	21	17	56	58	-0.0540541	0.213115	11	19	1	1.19	25	21	23	13	12	12.5
0	32	29	58	60.07	0.139535	0.125	6	15	0.8	0.4	40	26	33	24	10	17
0	21	17	52	56	0.136364	0.223881	6	15	1	0.6	18	11	14.5	9	8	8.5
0	24	22	60.08	60.07	0.135135	0.290909	6	15	0.7	0.4	34	28	31	31	18	24.5
1	22	20	32	35	0	0.306667	10	14	0.7	0.4	46	44	45	47	45	46
0	32	30	38	42	0.0612245	0.217391	13	16	2.3	2	38	31	34.5	19	16	17.5
0	20	19	56	47	-0.0392157	0.119403	6	22	0.8	0.1	31	26	28.5	12	6	9
0	22	21	33	55	0.163265	0.333333	8	18	1	0.6	32	37	34.5	14	15	14.5
0	22	18	29	48	0.0545455	0.207317	10	15	1.3	0.5	24	13	18.5	12	11	11.5
0	21	16	37	41	0.139535	0.181818	8	19	1.1	0.8	33	23	28	19	18	18.5
0	22	20	30	52	0.16	0.212121	6	13	1.4	0.8	32	29	30.5	28	23	25.5
0	20	17	40	60.11	0.1	0.1875	6	15	1	0.7	25	20	22.5	23	19	21
0	19	15	51	52	0	0.202703	10	18	1.3	0.8	29	40	34.5	23	29	26
0	20	14	60.06	60.14	0.0222222	0.211268	6	15	1	0.2	45	48	46.5	45	43	44
0	51	48	34	58	-0.04	0.0657895	15	19	3.4	2.5	50	47	48.5	48	43	45.5
0	32	30	47	60.01	0.211538	0.239437	16	21	3.3	3	41	38	39.5	38	35	36.5
0	65	61	60.07	60.23	0.130435	0.266667	10	11	2	1.25	27	20	23.5	14	11	12.5
0	53	44	36	50	0.133333	0.147059	8	15	1.6	0.3	35	22	28.5	16	12	14
1	42	36	48	36	0.303571	0.173333	15	16	2.6	2.9	35	21	28	21	16	18.5
0	50	48	59	60.11	-0.148148	0.22	9	17	1.7	1.2	14	9	11.5	2	0	1
0	58	55	58	60.08	0	0.117647	8	17	1.6	1.7	26	10	18	15	5	10
1	51	45	60.02	57	0.0857143	0.189655	9	13	1.1	0.7	34	35	34.5	22	14	18
0	40	37	31	55	0.44	0.283784	11	15	2.2	2.1	29	28	28.5	17	11	14
0	48	45	35	41	-0.0232558	0.0163934	16	17	2.8	3	27	42	34.5	24	35	29.5
1	40	37	48	60.03	0.22	0.0877193	10	13	0.8	0.5	28	40	34	13	17	15
0	34	27	29	54	0.16	0.2625	12	15	1	0.7	44	42	43	19	18	18.5
1	54	52	55	60.1	0.176471	0.0416667	11	18	1.3	0.6	32	30	31	17	18	17.5
0	30	27	38	60	0.0238095	0.253521	12	16	1.2	0.8	19	24	21.5	10	15	12.5
0	64	62	46	54	0.0612245	0.222222	9	16	1.8	1.1	38	40	39	19	25	32
1	43	40	40	46	0.116279	0.171875	9	10	1.7	0.8	30	25	27.5	17	22	19.5
0	42	40	35	59	0.3	0.12	11	19	2.7	2.8	27	26	26.5	15	23	19
1	55	52	42	42	0.25	0.208955	14	13	2	1.1	31	31	31	16	13	14.5
0	63	60	60.03	60.12	0.146341	0.0754717	8	14	1.34	2.4	36	29	32.5	15	16	15.5
0	52	49	60.04	49	0	0.19403	14	13	2.1	0.8	29	32	30.5	14	14	14
0	55	56	60.04	60.13	0	0.338235	10	7	1.1	0.43	9	5	7	2	0	1
